# Supplementary material for: Molecular Evidences for the Interactions of Auxin, Gibberellin, and Cytokinin in Bent Peduncle Phenomenon in Rose (Rosa sp.)
Source: Int J Mol Sci. 2020 Feb 18;21(4):1360. doi: 10.3390/ijms21041360 (PMC7072929; doi:10.3390/ijms21041360)
Supplement: Supplementary file 1 [file ijms-21-01360-s001.zip]

Archive with 1 entries (1 files):
- ijms-684956-supplementary.docx
